# Supplementary material for: SUVmax-IPI as a New Prognostic Index in Metastatic Non-Small Cell Lung Cancer Patients Receiving Nivolumab
Source: Curr Oncol. 2025 Oct 9;32(10):566. doi: 10.3390/curroncol32100566 (PMC12564384; doi:10.3390/curroncol32100566)
Supplement: Supplementary file 1 [file curroncol-32-00566-s001.zip]

Archive with 1 entries (1 files):
- curroncol-3799530-updated Supplementary File.pdf
